# Supplementary material for: Effects of Germination on Protein, γ-Aminobutyric Acid, Phenolic Acids, and Antioxidant Capacity in Wheat
Source: Molecules. 2018 Sep 3;23(9):2244. doi: 10.3390/molecules23092244 (PMC6225431; doi:10.3390/molecules23092244)
Supplement: Supplementary file 1 [file molecules-23-02244-s001.zip]

Archive with 15 entries (13 files):
- molecules-331387-supplementary/
- molecules-331387-supplementary/molecules-331387-supplementary.pdf
- molecules-331387-supplementary/Peptide list/
- molecules-331387-supplementary/Peptide list/peptide list_1801.pdf
- molecules-331387-supplementary/Peptide list/peptide list_3104.pdf
- molecules-331387-supplementary/Peptide list/peptide list_3405.pdf
- molecules-331387-supplementary/Peptide list/peptide list_4008.pdf
- molecules-331387-supplementary/Peptide list/peptide list_4010.pdf
- molecules-331387-supplementary/Peptide list/peptide list_4011.pdf
- molecules-331387-supplementary/Peptide list/peptide list_4101.pdf
- molecules-331387-supplementary/Peptide list/peptide list_4201.pdf
- molecules-331387-supplementary/Peptide list/peptide list_4800.pdf
- molecules-331387-supplementary/Peptide list/peptide list_5401.pdf
- molecules-331387-supplementary/Peptide list/peptide list_8009.pdf
- molecules-331387-supplementary/Peptide list/peptide list_9004.pdf
